# Supplementary material for: Dengue Virus and Zika Virus Seroprevalence in the South Pacific Populations of the Cook Islands and Vanuatu
Source: Viruses. 2024 May 19;16(5):807. doi: 10.3390/v16050807 (PMC11125989; doi:10.3390/v16050807)
Supplement: Supplementary file 1 [file viruses-16-00807-s001.zip]

Archive with 1 entries (1 files):
- viruses-2949616-supplementary_ZIKV.xlsx
