# Supplementary material for: Dengue Virus and Zika Virus Seroprevalence in the South Pacific Populations of the Cook Islands and Vanuatu
Source: Viruses. 2024 May 19;16(5):807. doi: 10.3390/v16050807 (PMC11125989; doi:10.3390/v16050807)
Supplement: Supplementary file 1 [file viruses-16-00807-s001.zip › viruses-2949616-supplementary_ZIKV.xlsx]

## Sheet: S1
No	Country	Island (AIT=Aitutaki; RAR=Rarotonga, ES=Espiritu Santo)	age	Gender (m=male; f=female)	tested for DENV/ZIKV/CHIKV (ELISA)	tested for DENV only (ELISA)	Result DENV ELISA (POS=positive; NEG=negative; ????=equivocal)	Result ZIKV ELISA (POS=positive; NEG=negative; ????=equivocal)
A100	Cook Islands	AIT	44	m	yes	no	????	NEG
A101	Cook Islands	AIT	75	m	yes	no	POS	????
A102	Cook Islands	AIT	16	f	yes	no	POS	????
A103	Cook Islands	AIT	54	f	yes	no	POS	POS
A104	Cook Islands	AIT	60	m	yes	no	POS	NEG
A105	Cook Islands	AIT	29	m	yes	no	NEG	NEG
A106	Cook Islands	AIT	23	f	yes	no	POS	????
A107	Cook Islands	AIT	54	f	yes	no	POS	POS
A108	Cook Islands	AIT	69	m	yes	no	POS	POS
A109	Cook Islands	AIT	54	f	yes	no	NEG	NEG
A110	Cook Islands	AIT	56	f	yes	no	POS	????
A111	Cook Islands	AIT	44	m	yes	no	POS	NEG
A112	Cook Islands	AIT	20	f	yes	no	NEG	NEG
A113	Cook Islands	AIT	78	m	yes	no	POS	POS
A114	Cook Islands	AIT	72	m	yes	no	POS	POS
A115	Cook Islands	AIT	49	m	yes	no	POS	POS
A116	Cook Islands	AIT	73	m	yes	no	POS	POS
A117	Cook Islands	AIT	41	f	yes	no	????	NEG
A118	Cook Islands	AIT	52	f	yes	no	POS	POS
A51	Cook Islands	AIT	64	m	no	yes	POS	not tested for ZIKV
A52	Cook Islands	AIT	67	m	no	yes	NEG	not tested for ZIKV
A53	Cook Islands	AIT	77	m	no	yes	POS	not tested for ZIKV
A54	Cook Islands	AIT	24	f	no	yes	POS	not tested for ZIKV
A55	Cook Islands	AIT	16	f	no	yes	POS	not tested for ZIKV
A56	Cook Islands	AIT	54	m	no	yes	POS	not tested for ZIKV
A57	Cook Islands	AIT	54	m	no	yes	POS	not tested for ZIKV
A58	Cook Islands	AIT	30	m	no	yes	POS	not tested for ZIKV
A59	Cook Islands	AIT	37	m	yes	no	POS	????
A60	Cook Islands	AIT	68	f	yes	no	POS	POS
A61	Cook Islands	AIT	61	m	yes	no	POS	POS
A62	Cook Islands	AIT	46	m	yes	no	POS	????
A63	Cook Islands	AIT	54	m	yes	no	POS	POS
A64	Cook Islands	AIT	65	f	yes	no	POS	POS
A65	Cook Islands	AIT	61	m	yes	no	POS	POS
A66	Cook Islands	AIT	62	f	yes	no	POS	????
A67	Cook Islands	AIT	59	m	yes	no	POS	POS
A68	Cook Islands	AIT	49	m	yes	no	POS	POS
A69	Cook Islands	AIT	53	m	yes	no	POS	NEG
A70	Cook Islands	AIT	19	f	yes	no	POS	POS
A71	Cook Islands	AIT	53	m	yes	no	POS	POS
A72	Cook Islands	AIT	34	m	yes	no	POS	NEG
A73	Cook Islands	AIT	65	m	yes	no	POS	NEG
A74	Cook Islands	AIT	71	f	yes	no	POS	NEG
A75	Cook Islands	AIT	58	m	yes	no	????	NEG
A76	Cook Islands	AIT	23	m	yes	no	POS	POS
A77	Cook Islands	AIT	80	f	yes	no	POS	POS
A78	Cook Islands	AIT	37	m	yes	no	????	NEG
A79	Cook Islands	AIT	30	m	yes	no	POS	POS
A80	Cook Islands	AIT	25	m	yes	no	POS	POS
A81	Cook Islands	AIT	73	m	yes	no	POS	????
A82	Cook Islands	AIT	44	m	yes	no	POS	POS
A83	Cook Islands	AIT	24	f	yes	no	NEG	NEG
A84	Cook Islands	AIT	73	m	yes	no	POS	POS
A85	Cook Islands	AIT	41	m	yes	no	POS	POS
A86	Cook Islands	AIT	61	m	yes	no	POS	POS
A87	Cook Islands	AIT	46	f	yes	no	POS	POS
A88	Cook Islands	AIT	48	m	yes	no	POS	POS
A89	Cook Islands	AIT	54	m	yes	no	POS	POS
A90	Cook Islands	AIT	49	f	yes	no	POS	NEG
A91	Cook Islands	AIT	37	f	yes	no	NEG	NEG
A92	Cook Islands	AIT	56	m	yes	no	POS	POS
A93	Cook Islands	AIT	50	m	yes	no	POS	POS
A94	Cook Islands	AIT	73	m	yes	no	POS	POS
A95	Cook Islands	AIT	73	f	yes	no	POS	POS
A96	Cook Islands	AIT	56	m	yes	no	POS	POS
A97	Cook Islands	AIT	57	f	yes	no	POS	POS
A98	Cook Islands	AIT	53	m	yes	no	POS	POS
A99	Cook Islands	AIT	16	m	yes	no	NEG	NEG
R01	Cook Islands	RAR	68	f	yes	no	POS	NEG
R02	Cook Islands	RAR	47	m	yes	no	POS	NEG
R03	Cook Islands	RAR	47	f	yes	no	POS	POS
R04	Cook Islands	RAR	67	m	yes	no	POS	POS
R05	Cook Islands	RAR	47	m	yes	no	POS	NEG
R06	Cook Islands	RAR	26	f	yes	no	POS	POS
R07	Cook Islands	RAR	43	m	yes	no	POS	NEG
R08	Cook Islands	RAR	81	f	yes	no	POS	POS
R09	Cook Islands	RAR	74	f	yes	no	NEG	POS
R10	Cook Islands	RAR	20	f	yes	no	POS	POS
R101	Cook Islands	RAR	26	f	yes	no	POS	NEG
R102	Cook Islands	RAR	16	m	yes	no	POS	POS
R103	Cook Islands	RAR	43	f	yes	no	POS	POS
R104	Cook Islands	RAR	33	m	yes	no	NEG	NEG
R105	Cook Islands	RAR	42	f	yes	no	POS	NEG
R106	Cook Islands	RAR	14	f	yes	no	POS	NEG
R107	Cook Islands	RAR	54	f	yes	no	POS	POS
R108	Cook Islands	RAR	28	f	yes	no	POS	NEG
R109	Cook Islands	RAR	52	m	yes	no	POS	POS
R11	Cook Islands	RAR	32	m	yes	no	POS	NEG
R110	Cook Islands	RAR	67	m	yes	no	POS	POS
R111	Cook Islands	RAR	60	m	yes	no	POS	POS
R112	Cook Islands	RAR	69	f	yes	no	POS	POS
R113	Cook Islands	RAR	54	f	yes	no	POS	POS
R114	Cook Islands	RAR	80	f	yes	no	POS	POS
R115	Cook Islands	RAR	37	f	yes	no	POS	NEG
R116	Cook Islands	RAR	10	f	yes	no	POS	POS
R117	Cook Islands	RAR	70	f	yes	no	POS	POS
R118	Cook Islands	RAR	36	m	yes	no	POS	POS
R119	Cook Islands	RAR	46	f	yes	no	POS	POS
R12	Cook Islands	RAR	31	f	yes	no	POS	POS
R120	Cook Islands	RAR	33	f	yes	no	POS	POS
R121	Cook Islands	RAR	69	f	yes	no	POS	POS
R122	Cook Islands	RAR	25	f	yes	no	POS	POS
R123	Cook Islands	RAR	16	f	yes	no	POS	POS
R124	Cook Islands	RAR	83	m	yes	no	POS	POS
R125	Cook Islands	RAR	70	m	yes	no	POS	POS
R126	Cook Islands	RAR	61	f	yes	no	POS	NEG
R127	Cook Islands	RAR	72	m	yes	no	POS	NEG
R128	Cook Islands	RAR	24	f	yes	no	POS	POS
R129	Cook Islands	RAR	69	m	yes	no	POS	POS
R13	Cook Islands	RAR	24	f	yes	no	POS	POS
R130	Cook Islands	RAR	79	f	yes	no	POS	POS
R131	Cook Islands	RAR	26	f	yes	no	POS	NEG
R132	Cook Islands	RAR	16	f	yes	no	POS	POS
R133	Cook Islands	RAR	27	f	yes	no	POS	POS
R134	Cook Islands	RAR	56	f	yes	no	POS	POS
R135	Cook Islands	RAR	55	m	yes	no	POS	POS
R136	Cook Islands	RAR	51	f	yes	no	POS	POS
R137	Cook Islands	RAR	46	f	yes	no	POS	POS
R138	Cook Islands	RAR	39	f	yes	no	POS	POS
R139	Cook Islands	RAR	34	m	yes	no	POS	POS
R14	Cook Islands	RAR	58	f	yes	no	POS	POS
R140	Cook Islands	RAR	69	m	yes	no	NEG	POS
R141	Cook Islands	RAR	39	m	yes	no	POS	NEG
R142	Cook Islands	RAR	36	f	yes	no	POS	POS
R143	Cook Islands	RAR	50	f	yes	no	POS	POS
R144	Cook Islands	RAR	59	f	yes	no	POS	NEG
R145	Cook Islands	RAR	64	m	yes	no	POS	POS
R146	Cook Islands	RAR	62	f	yes	no	POS	POS
R147	Cook Islands	RAR	53	m	yes	no	POS	POS
R148	Cook Islands	RAR	33	m	yes	no	POS	POS
R149	Cook Islands	RAR	68	f	yes	no	POS	POS
R15	Cook Islands	RAR	55	f	yes	no	POS	POS
R150	Cook Islands	RAR	6	m	yes	no	NEG	POS
R151	Cook Islands	RAR	80	f	yes	no	POS	POS
R152	Cook Islands	RAR	35	f	yes	no	POS	????
R153	Cook Islands	RAR	47	f	yes	no	NEG	NEG
R154	Cook Islands	RAR	72	f	yes	no	POS	POS
R155	Cook Islands	RAR	25	f	yes	no	POS	????
R156	Cook Islands	RAR	71	m	yes	no	POS	POS
R157	Cook Islands	RAR	27	f	yes	no	POS	NEG
R158	Cook Islands	RAR	65	f	yes	no	POS	POS
R159	Cook Islands	RAR	18	m	yes	no	POS	????
R16	Cook Islands	RAR	45	f	yes	no	POS	POS
R160	Cook Islands	RAR	36	m	yes	no	POS	POS
R161	Cook Islands	RAR	58	m	yes	no	POS	POS
R162	Cook Islands	RAR	35	f	yes	no	POS	POS
R163	Cook Islands	RAR	54	m	yes	no	POS	POS
R164	Cook Islands	RAR	35	f	yes	no	POS	POS
R165	Cook Islands	RAR	50	f	yes	no	POS	POS
R166	Cook Islands	RAR	45	f	yes	no	POS	NEG
R167	Cook Islands	RAR	19	m	yes	no	POS	????
R168	Cook Islands	RAR	43	f	yes	no	POS	POS
R169	Cook Islands	RAR	62	f	yes	no	POS	????
R170	Cook Islands	RAR	24	f	yes	no	POS	NEG
R171	Cook Islands	RAR	31	f	yes	no	POS	NEG
R172	Cook Islands	RAR	26	f	yes	no	NEG	NEG
R173	Cook Islands	RAR	66	m	yes	no	POS	POS
R174	Cook Islands	RAR	45	f	yes	no	POS	POS
R175	Cook Islands	RAR	71	m	yes	no	NEG	NEG
R176	Cook Islands	RAR	58	f	yes	no	POS	POS
R177	Cook Islands	RAR	30	f	yes	no	POS	POS
R178	Cook Islands	RAR	53	f	yes	no	POS	POS
R179	Cook Islands	RAR	72	m	yes	no	POS	POS
R180	Cook Islands	RAR	62	f	yes	no	POS	NEG
R181	Cook Islands	RAR	58	m	yes	no	POS	POS
R182	Cook Islands	RAR	15	m	yes	no	POS	POS
R183	Cook Islands	RAR	50	m	yes	no	POS	NEG
R184	Cook Islands	RAR	53	f	yes	no	POS	POS
R185	Cook Islands	RAR	54	m	yes	no	POS	POS
R186	Cook Islands	RAR	42	f	yes	no	POS	POS
R187	Cook Islands	RAR	64	m	yes	no	POS	POS
R188	Cook Islands	RAR	57	m	yes	no	POS	POS
R189	Cook Islands	RAR	36	m	yes	no	POS	POS
R190	Cook Islands	RAR	59	m	yes	no	POS	POS
R191	Cook Islands	RAR	66	m	yes	no	POS	POS
R192	Cook Islands	RAR	52	m	yes	no	POS	POS
R193	Cook Islands	RAR	43	m	yes	no	POS	POS
R252	Cook Islands	RAR	21	m	yes	no	POS	POS
R253	Cook Islands	RAR	64	f	yes	no	POS	POS
R254	Cook Islands	RAR	37	m	yes	no	POS	NEG
R255	Cook Islands	RAR	16	f	yes	no	????	POS
R256	Cook Islands	RAR	37	f	yes	no	NEG	NEG
R257	Cook Islands	RAR	50	m	yes	no	POS	POS
R258	Cook Islands	RAR	47	f	yes	no	POS	NEG
R259	Cook Islands	RAR	82	m	yes	no	POS	POS
R260	Cook Islands	RAR	71	m	yes	no	POS	NEG
R261	Cook Islands	RAR	40	f	yes	no	NEG	NEG
R262	Cook Islands	RAR	17	f	yes	no	POS	POS
R263	Cook Islands	RAR	61	f	yes	no	POS	POS
R264	Cook Islands	RAR	24	m	yes	no	POS	POS
R265	Cook Islands	RAR	50	m	yes	no	POS	POS
R266	Cook Islands	RAR	59	f	yes	no	POS	POS
R267	Cook Islands	RAR	41	f	yes	no	POS	NEG
R268	Cook Islands	RAR	47	m	yes	no	POS	NEG
R269	Cook Islands	RAR	38	m	yes	no	POS	NEG
R270	Cook Islands	RAR	43	m	yes	no	POS	????
R271	Cook Islands	RAR	58	f	yes	no	POS	POS
R272	Cook Islands	RAR	47	f	yes	no	POS	POS
R273	Cook Islands	RAR	35	f	yes	no	POS	NEG
R274	Cook Islands	RAR	8	m	yes	no	NEG	NEG
R275	Cook Islands	RAR	50	m	yes	no	NEG	NEG
R276	Cook Islands	RAR	36	f	yes	no	POS	POS
R277	Cook Islands	RAR	69	m	yes	no	POS	NEG
R278	Cook Islands	RAR	67	m	yes	no	POS	POS
R279	Cook Islands	RAR	55	f	yes	no	POS	POS
R280	Cook Islands	RAR	28	f	yes	no	POS	POS
R281	Cook Islands	RAR	44	m	yes	no	POS	POS
R282	Cook Islands	RAR	59	m	yes	no	POS	POS
R283	Cook Islands	RAR	13	m	yes	no	POS	NEG
R284	Cook Islands	RAR	61	f	yes	no	POS	POS
R285	Cook Islands	RAR	68	f	yes	no	POS	????
R286	Cook Islands	RAR	46	m	yes	no	POS	NEG
R287	Cook Islands	RAR	29	f	yes	no	POS	POS
R288	Cook Islands	RAR	42	f	yes	no	POS	POS
R289	Cook Islands	RAR	50	m	yes	no	????	NEG
R290	Cook Islands	RAR	33	m	yes	no	POS	POS
R291	Cook Islands	RAR	27	f	yes	no	POS	POS
R292	Cook Islands	RAR	18	f	yes	no	POS	POS
R293	Cook Islands	RAR	33	f	yes	no	POS	POS
R294	Cook Islands	RAR	44	f	yes	no	POS	POS
R295	Cook Islands	RAR	25	m	yes	no	POS	????
R296	Cook Islands	RAR	78	f	yes	no	POS	POS
R297	Cook Islands	RAR	45	f	yes	no	NEG	NEG
R298	Cook Islands	RAR	52	f	yes	no	POS	POS
R299	Cook Islands	RAR	23	f	yes	no	POS	POS
R300	Cook Islands	RAR	24	f	yes	no	POS	NEG
R301	Cook Islands	RAR	62	f	yes	no	POS	POS
R302	Cook Islands	RAR	30	f	yes	no	POS	NEG
R303	Cook Islands	RAR	22	m	yes	no	POS	POS
R304	Cook Islands	RAR	44	f	yes	no	POS	????
R305	Cook Islands	RAR	33	f	yes	no	POS	POS
R306	Cook Islands	RAR	28	m	yes	no	POS	????
R307	Cook Islands	RAR	10	f	yes	no	POS	NEG
R308	Cook Islands	RAR	71	f	yes	no	POS	POS
R309	Cook Islands	RAR	61	f	yes	no	POS	POS
R310	Cook Islands	RAR	79	m	yes	no	POS	NEG
R311	Cook Islands	RAR	70	f	yes	no	NEG	NEG
R312	Cook Islands	RAR	64	m	yes	no	POS	POS
R313	Cook Islands	RAR	74	m	yes	no	POS	POS
R314	Cook Islands	RAR	30	f	yes	no	POS	NEG
R315	Cook Islands	RAR	40	f	yes	no	POS	POS
R316	Cook Islands	RAR	49	f	yes	no	POS	POS
R317	Cook Islands	RAR	52	m	yes	no	POS	POS
R318	Cook Islands	RAR	63	m	yes	no	POS	POS
R319	Cook Islands	RAR	49	m	yes	no	POS	NEG
R320	Cook Islands	RAR	69	f	yes	no	POS	POS
R321	Cook Islands	RAR	31	m	yes	no	POS	POS
R322	Cook Islands	RAR	18	m	yes	no	POS	POS
R323	Cook Islands	RAR	27	m	yes	no	POS	POS
R324	Cook Islands	RAR	19	m	yes	no	POS	????
R325	Cook Islands	RAR	44	m	yes	no	POS	POS
R326	Cook Islands	RAR	56	m	yes	no	POS	NEG
R327	Cook Islands	RAR	88	f	yes	no	POS	POS
R328	Cook Islands	RAR	61	m	yes	no	POS	NEG
R329	Cook Islands	RAR	81	f	yes	no	POS	POS
R330	Cook Islands	RAR	26	f	yes	no	POS	POS
R331	Cook Islands	RAR	34	f	yes	no	POS	POS
R332	Cook Islands	RAR	36	f	yes	no	NEG	NEG
R333	Cook Islands	RAR	78	f	yes	no	POS	NEG
R334	Cook Islands	RAR	74	m	yes	no	POS	POS
R335	Cook Islands	RAR	51	f	yes	no	POS	POS
R336	Cook Islands	RAR	34	f	yes	no	POS	POS
R337	Cook Islands	RAR	77	f	yes	no	NEG	NEG
R338	Cook Islands	RAR	28	f	yes	no	NEG	NEG
R339	Cook Islands	RAR	70	f	yes	no	POS	POS
R340	Cook Islands	RAR	49	f	yes	no	POS	POS
R341	Cook Islands	RAR	65	f	yes	no	POS	POS
R342	Cook Islands	RAR	46	f	yes	no	POS	POS
R343	Cook Islands	RAR	32	f	yes	no	POS	POS
R344	Cook Islands	RAR	73	m	yes	no	POS	POS
R509	Cook Islands	RAR	51	f	yes	no	POS	POS
R510	Cook Islands	RAR	77	m	yes	no	POS	????
R511	Cook Islands	RAR	61	m	yes	no	POS	POS
R512	Cook Islands	RAR	49	f	yes	no	NEG	POS
R513	Cook Islands	RAR	46	f	yes	no	POS	POS
R514	Cook Islands	RAR	56	f	yes	no	NEG	NEG
P1	Vanuatu	ES	13	f	yes	no	????	????
P10	Vanuatu	ES	52	f	yes	no	POS	NEG
P100	Vanuatu	ES	61	m	yes	no	POS	POS
P101	Vanuatu	ES	81	m	yes	no	POS	POS
P102	Vanuatu	ES	19	f	yes	no	POS	POS
P103	Vanuatu	ES	47	f	yes	no	POS	POS
P104	Vanuatu	ES	42	f	yes	no	NEG	NEG
P105	Vanuatu	ES	3	f	yes	no	NEG	NEG
P106	Vanuatu	ES	46	m	yes	no	POS	????
P107	Vanuatu	ES	24	f	yes	no	POS	POS
P108	Vanuatu	ES	1	m	yes	no	NEG	NEG
P109	Vanuatu	ES	43	f	yes	no	POS	NEG
P11	Vanuatu	ES	39	f	yes	no	POS	NEG
P110	Vanuatu	ES	26	f	yes	no	POS	POS
P111	Vanuatu	ES	70	f	yes	no	POS	POS
P112	Vanuatu	ES	20	f	yes	no	POS	POS
P113	Vanuatu	ES	50	m	yes	no	POS	????
P114	Vanuatu	ES	31	f	yes	no	POS	POS
P115	Vanuatu	ES	19	f	yes	no	NEG	NEG
P116	Vanuatu	ES	59	m	yes	no	POS	POS
P117	Vanuatu	ES	32	m	yes	no	POS	NEG
P118	Vanuatu	ES	28	f	yes	no	NEG	NEG
P119	Vanuatu	ES	30	m	yes	no	POS	POS
P12	Vanuatu	ES	23	m	yes	no	POS	POS
P120	Vanuatu	ES	43	f	yes	no	POS	POS
P121	Vanuatu	ES	41	f	yes	no	POS	POS
P122	Vanuatu	ES	41	f	yes	no	POS	NEG
P123	Vanuatu	ES	4	m	yes	no	NEG	NEG
P124	Vanuatu	ES	80	m	yes	no	????	NEG
P125	Vanuatu	ES	8	m	yes	no	NEG	NEG
P126	Vanuatu	ES	38	f	yes	no	POS	POS
P127	Vanuatu	ES	34	f	yes	no	POS	POS
P128	Vanuatu	ES	52	f	yes	no	POS	NEG
P129	Vanuatu	ES	54	f	yes	no	POS	POS
P13	Vanuatu	ES	60	f	yes	no	POS	NEG
P130	Vanuatu	ES	24	f	yes	no	POS	POS
P131	Vanuatu	ES	68	m	yes	no	POS	POS
P132	Vanuatu	ES	31	f	yes	no	POS	POS
P133	Vanuatu	ES	30	m	yes	no	POS	POS
P134	Vanuatu	ES	79	m	yes	no	POS	POS
P135	Vanuatu	ES	43	f	yes	no	POS	????
P136	Vanuatu	ES	32	f	yes	no	POS	POS
P137	Vanuatu	ES	55	m	yes	no	POS	POS
P138	Vanuatu	ES	14	f	yes	no	POS	NEG
P139	Vanuatu	ES	39	f	yes	no	POS	POS
P14	Vanuatu	ES	24	f	yes	no	POS	NEG
P140	Vanuatu	ES	52	f	yes	no	POS	POS
P141	Vanuatu	ES	47	m	yes	no	POS	POS
P142	Vanuatu	ES	32	m	yes	no	POS	POS
P143	Vanuatu	ES	5	f	yes	no	NEG	NEG
P144	Vanuatu	ES	18	m	yes	no	POS	POS
P145	Vanuatu	ES	47	m	yes	no	POS	NEG
P146	Vanuatu	ES	19	f	yes	no	POS	POS
P147	Vanuatu	ES	10	m	yes	no	NEG	????
P148	Vanuatu	ES	47	f	yes	no	POS	NEG
P149	Vanuatu	ES	14	f	yes	no	POS	????
P15	Vanuatu	ES	24	f	yes	no	POS	POS
P150	Vanuatu	ES	39	f	yes	no	POS	POS
P151	Vanuatu	ES	24	f	yes	no	NEG	POS
P152	Vanuatu	ES	64	f	yes	no	POS	????
P153	Vanuatu	ES	24	f	yes	no	POS	POS
P154	Vanuatu	ES	34	m	yes	no	POS	POS
P155	Vanuatu	ES	46	m	yes	no	POS	POS
P156	Vanuatu	ES	24	m	yes	no	POS	POS
P157	Vanuatu	ES	28	f	yes	no	NEG	NEG
P158	Vanuatu	ES	25	f	yes	no	POS	POS
P159	Vanuatu	ES	33	f	yes	no	POS	POS
P16	Vanuatu	ES	39	m	yes	no	POS	NEG
P160	Vanuatu	ES	46	m	yes	no	NEG	NEG
P161	Vanuatu	ES	76	m	yes	no	POS	POS
P162	Vanuatu	ES	27	f	yes	no	POS	POS
P163	Vanuatu	ES	42	f	yes	no	????	NEG
P164	Vanuatu	ES	25	f	yes	no	POS	POS
P165	Vanuatu	ES	57	f	yes	no	POS	POS
P166	Vanuatu	ES	32	m	yes	no	POS	????
P167	Vanuatu	ES	51	f	yes	no	POS	POS
P168	Vanuatu	ES	42	f	yes	no	POS	POS
P169	Vanuatu	ES	11	f	yes	no	NEG	NEG
P17	Vanuatu	ES	24	m	yes	no	POS	POS
P170	Vanuatu	ES	32	f	yes	no	NEG	NEG
P171	Vanuatu	ES	44	f	yes	no	NEG	NEG
P172	Vanuatu	ES	12	f	yes	no	POS	NEG
P173	Vanuatu	ES	28	m	yes	no	POS	NEG
P174	Vanuatu	ES	51	f	yes	no	POS	POS
P175	Vanuatu	ES	33	f	yes	no	POS	POS
P176	Vanuatu	ES	56	m	yes	no	POS	NEG
P177	Vanuatu	ES	48	f	yes	no	POS	NEG
P178	Vanuatu	ES	7	m	yes	no	NEG	NEG
P179	Vanuatu	ES	27	f	yes	no	POS	POS
P18	Vanuatu	ES	61	f	yes	no	POS	POS
P180	Vanuatu	ES	43	f	yes	no	POS	POS
P181	Vanuatu	ES	31	f	yes	no	POS	NEG
P182	Vanuatu	ES	79	m	yes	no	POS	POS
P183	Vanuatu	ES	28	m	yes	no	POS	POS
P184	Vanuatu	ES	20	m	yes	no	POS	????
P185	Vanuatu	ES	39	m	yes	no	POS	NEG
P186	Vanuatu	ES	8	f	yes	no	NEG	????
P187	Vanuatu	ES	16	f	yes	no	POS	????
P188	Vanuatu	ES	26	f	yes	no	POS	POS
P189	Vanuatu	ES	30	f	yes	no	POS	POS
P19	Vanuatu	ES	28	f	yes	no	NEG	NEG
P190	Vanuatu	ES	63	f	yes	no	POS	POS
P191	Vanuatu	ES	54	m	yes	no	POS	????
P192	Vanuatu	ES	35	m	yes	no	POS	NEG
P193	Vanuatu	ES	43	f	yes	no	POS	NEG
P194	Vanuatu	ES	27	m	yes	no	POS	NEG
P195	Vanuatu	ES	32	f	yes	no	POS	NEG
P196	Vanuatu	ES	42	m	yes	no	POS	POS
P197	Vanuatu	ES	36	m	yes	no	POS	????
P2	Vanuatu	ES	58	m	yes	no	POS	POS
P20	Vanuatu	ES	60	f	yes	no	POS	POS
P21	Vanuatu	ES	24	f	yes	no	POS	POS
P22	Vanuatu	ES	42	m	yes	no	POS	NEG
P23	Vanuatu	ES	24	m	yes	no	POS	POS
P24	Vanuatu	ES	43	f	yes	no	NEG	NEG
P25	Vanuatu	ES	24	f	yes	no	POS	NEG
P26	Vanuatu	ES	76	m	yes	no	POS	POS
P27	Vanuatu	ES	55	f	yes	no	POS	NEG
P28	Vanuatu	ES	28	m	yes	no	POS	POS
P29	Vanuatu	ES	36	f	yes	no	NEG	POS
P3	Vanuatu	ES	35	m	yes	no	POS	NEG
P30	Vanuatu	ES	31	f	yes	no	POS	POS
P301	Vanuatu	ES	19	f	no	yes	POS	not tested for ZIKV
P302	Vanuatu	ES	36	f	no	yes	NEG	not tested for ZIKV
P303	Vanuatu	ES	18	f	no	yes	POS	not tested for ZIKV
P304	Vanuatu	ES	20	f	no	yes	NEG	not tested for ZIKV
P305	Vanuatu	ES	19	f	no	yes	POS	not tested for ZIKV
P306	Vanuatu	ES	21	f	no	yes	POS	not tested for ZIKV
P307	Vanuatu	ES	23	f	no	yes	NEG	not tested for ZIKV
P308	Vanuatu	ES	37	f	no	yes	POS	not tested for ZIKV
P309	Vanuatu	ES	27	f	no	yes	POS	not tested for ZIKV
P31	Vanuatu	ES	37	f	yes	no	POS	POS
P310	Vanuatu	ES	27	f	no	yes	POS	not tested for ZIKV
P311	Vanuatu	ES	21	f	no	yes	POS	not tested for ZIKV
P312	Vanuatu	ES	18	f	no	yes	POS	not tested for ZIKV
P313	Vanuatu	ES	37	f	no	yes	POS	not tested for ZIKV
P314	Vanuatu	ES	21	f	no	yes	POS	not tested for ZIKV
P315	Vanuatu	ES	40	f	no	yes	POS	not tested for ZIKV
P316	Vanuatu	ES	23	f	no	yes	POS	not tested for ZIKV
P317	Vanuatu	ES	17	f	no	yes	POS	not tested for ZIKV
P318	Vanuatu	ES	36	f	no	yes	POS	not tested for ZIKV
P319	Vanuatu	ES	39	m	no	yes	POS	not tested for ZIKV
P32	Vanuatu	ES	20	m	yes	no	NEG	NEG
P320	Vanuatu	ES	19	f	no	yes	POS	not tested for ZIKV
P321	Vanuatu	ES	16	f	no	yes	POS	not tested for ZIKV
P322	Vanuatu	ES	26	f	no	yes	POS	not tested for ZIKV
P323	Vanuatu	ES	25	f	no	yes	POS	not tested for ZIKV
P324	Vanuatu	ES	20	f	no	yes	POS	not tested for ZIKV
P325	Vanuatu	ES	46	f	no	yes	POS	not tested for ZIKV
P326	Vanuatu	ES	59	f	no	yes	POS	not tested for ZIKV
P327	Vanuatu	ES	32	f	no	yes	POS	not tested for ZIKV
P328	Vanuatu	ES	9	f	no	yes	POS	not tested for ZIKV
P329	Vanuatu	ES	25	m	no	yes	POS	not tested for ZIKV
P33	Vanuatu	ES	31	f	yes	no	POS	POS
P330	Vanuatu	ES	8	m	no	yes	NEG	not tested for ZIKV
P331	Vanuatu	ES	18	f	no	yes	POS	not tested for ZIKV
P332	Vanuatu	ES	29	f	no	yes	POS	not tested for ZIKV
P333	Vanuatu	ES	60	f	no	yes	POS	not tested for ZIKV
P334	Vanuatu	ES	44	m	no	yes	POS	not tested for ZIKV
P335	Vanuatu	ES	38	f	no	yes	POS	not tested for ZIKV
P336	Vanuatu	ES	28	f	no	yes	POS	not tested for ZIKV
P337	Vanuatu	ES	21	m	no	yes	POS	not tested for ZIKV
P338	Vanuatu	ES	60	m	no	yes	POS	not tested for ZIKV
P339	Vanuatu	ES	23	m	no	yes	POS	not tested for ZIKV
P34	Vanuatu	ES	39	f	yes	no	POS	POS
P340	Vanuatu	ES	34	f	no	yes	POS	not tested for ZIKV
P341	Vanuatu	ES	60	f	no	yes	POS	not tested for ZIKV
P342	Vanuatu	ES	26	f	no	yes	POS	not tested for ZIKV
P343	Vanuatu	ES	28	f	no	yes	POS	not tested for ZIKV
P344	Vanuatu	ES	50	f	no	yes	POS	not tested for ZIKV
P345	Vanuatu	ES	44	f	no	yes	POS	not tested for ZIKV
P346	Vanuatu	ES	32	f	no	yes	POS	not tested for ZIKV
P347	Vanuatu	ES	32	f	no	yes	POS	not tested for ZIKV
P348	Vanuatu	ES	28	f	no	yes	POS	not tested for ZIKV
P349	Vanuatu	ES	30	f	no	yes	POS	not tested for ZIKV
P35	Vanuatu	ES	29	m	yes	no	NEG	NEG
P350	Vanuatu	ES	28	f	no	yes	POS	not tested for ZIKV
P351	Vanuatu	ES	28	f	no	yes	POS	not tested for ZIKV
P352	Vanuatu	ES	34	f	no	yes	POS	not tested for ZIKV
P353	Vanuatu	ES	25	f	no	yes	POS	not tested for ZIKV
P354	Vanuatu	ES	22	f	no	yes	POS	not tested for ZIKV
P355	Vanuatu	ES	30	f	no	yes	POS	not tested for ZIKV
P356	Vanuatu	ES	21	f	no	yes	POS	not tested for ZIKV
P357	Vanuatu	ES	24	f	no	yes	POS	not tested for ZIKV
P358	Vanuatu	ES	27	f	no	yes	POS	not tested for ZIKV
P359	Vanuatu	ES	33	f	no	yes	POS	not tested for ZIKV
P36	Vanuatu	ES	29	m	yes	no	NEG	????
P360	Vanuatu	ES	20	f	no	yes	POS	not tested for ZIKV
P361	Vanuatu	ES	30	f	no	yes	POS	not tested for ZIKV
P362	Vanuatu	ES	30	f	no	yes	POS	not tested for ZIKV
P363	Vanuatu	ES	50	m	no	yes	POS	not tested for ZIKV
P364	Vanuatu	ES	49	m	no	yes	POS	not tested for ZIKV
P365	Vanuatu	ES	60	m	no	yes	POS	not tested for ZIKV
P366	Vanuatu	ES	25	f	no	yes	POS	not tested for ZIKV
P367	Vanuatu	ES	56	m	no	yes	POS	not tested for ZIKV
P368	Vanuatu	ES	35	f	no	yes	POS	not tested for ZIKV
P369	Vanuatu	ES	28	f	no	yes	POS	not tested for ZIKV
P37	Vanuatu	ES	55	m	yes	no	NEG	POS
P370	Vanuatu	ES	27	m	no	yes	POS	not tested for ZIKV
P371	Vanuatu	ES	49	m	no	yes	POS	not tested for ZIKV
P372	Vanuatu	ES	19	f	no	yes	NEG	not tested for ZIKV
P373	Vanuatu	ES	30	f	no	yes	NEG	not tested for ZIKV
P374	Vanuatu	ES	28	f	no	yes	POS	not tested for ZIKV
P375	Vanuatu	ES	18	f	no	yes	POS	not tested for ZIKV
P376	Vanuatu	ES	20	f	no	yes	POS	not tested for ZIKV
P377	Vanuatu	ES	28	f	no	yes	POS	not tested for ZIKV
P378	Vanuatu	ES	26	f	no	yes	????	not tested for ZIKV
P379	Vanuatu	ES	19	f	no	yes	POS	not tested for ZIKV
P38	Vanuatu	ES	41	f	yes	no	POS	POS
P380	Vanuatu	ES	32	f	no	yes	POS	not tested for ZIKV
P381	Vanuatu	ES	22	f	no	yes	POS	not tested for ZIKV
P382	Vanuatu	ES	24	f	no	yes	POS	not tested for ZIKV
P383	Vanuatu	ES	36	f	no	yes	????	not tested for ZIKV
P384	Vanuatu	ES	30	f	no	yes	POS	not tested for ZIKV
P385	Vanuatu	ES	50	m	no	yes	POS	not tested for ZIKV
P386	Vanuatu	ES	36	f	no	yes	POS	not tested for ZIKV
P387	Vanuatu	ES	19	f	no	yes	POS	not tested for ZIKV
P388	Vanuatu	ES	52	m	no	yes	POS	not tested for ZIKV
P389	Vanuatu	ES	73	f	no	yes	POS	not tested for ZIKV
P39	Vanuatu	ES	7	f	yes	no	NEG	NEG
P390	Vanuatu	ES	22	f	no	yes	POS	not tested for ZIKV
P391	Vanuatu	ES	86	m	no	yes	POS	not tested for ZIKV
P392	Vanuatu	ES	25	m	no	yes	POS	not tested for ZIKV
P393	Vanuatu	ES	34	m	no	yes	????	not tested for ZIKV
P394	Vanuatu	ES	36	m	no	yes	POS	not tested for ZIKV
P395	Vanuatu	ES	30	f	no	yes	POS	not tested for ZIKV
P396	Vanuatu	ES	37	f	no	yes	POS	not tested for ZIKV
P397	Vanuatu	ES	25	f	no	yes	POS	not tested for ZIKV
P398	Vanuatu	ES	52	m	no	yes	POS	not tested for ZIKV
P399	Vanuatu	ES	25	m	no	yes	POS	not tested for ZIKV
P4	Vanuatu	ES	24	f	yes	no	NEG	NEG
P40	Vanuatu	ES	38	m	yes	no	NEG	POS
P400	Vanuatu	ES	48	m	no	yes	POS	not tested for ZIKV
P401	Vanuatu	ES	27	f	no	yes	POS	not tested for ZIKV
P402	Vanuatu	ES	28	f	no	yes	POS	not tested for ZIKV
P403	Vanuatu	ES	25	f	no	yes	POS	not tested for ZIKV
P404	Vanuatu	ES	26	f	no	yes	POS	not tested for ZIKV
P405	Vanuatu	ES	20	f	no	yes	POS	not tested for ZIKV
P406	Vanuatu	ES	20	f	no	yes	POS	not tested for ZIKV
P407	Vanuatu	ES	18	f	no	yes	POS	not tested for ZIKV
P408	Vanuatu	ES	23	f	no	yes	POS	not tested for ZIKV
P409	Vanuatu	ES	29	f	no	yes	POS	not tested for ZIKV
P41	Vanuatu	ES	68	m	yes	no	POS	NEG
P410	Vanuatu	ES	39	f	no	yes	POS	not tested for ZIKV
P411	Vanuatu	ES	20	f	no	yes	POS	not tested for ZIKV
P412	Vanuatu	ES	25	f	no	yes	POS	not tested for ZIKV
P413	Vanuatu	ES	26	f	no	yes	POS	not tested for ZIKV
P414	Vanuatu	ES	37	f	no	yes	POS	not tested for ZIKV
P415	Vanuatu	ES	23	f	no	yes	POS	not tested for ZIKV
P416	Vanuatu	ES	39	f	no	yes	POS	not tested for ZIKV
P417	Vanuatu	ES	47	m	no	yes	POS	not tested for ZIKV
P418	Vanuatu	ES	42	f	no	yes	POS	not tested for ZIKV
P419	Vanuatu	ES	27	f	no	yes	POS	not tested for ZIKV
P42	Vanuatu	ES	43	f	yes	no	POS	????
P420	Vanuatu	ES	62	m	no	yes	POS	not tested for ZIKV
P421	Vanuatu	ES	64	m	no	yes	POS	not tested for ZIKV
P422	Vanuatu	ES	45	f	no	yes	????	not tested for ZIKV
P423	Vanuatu	ES	10	f	no	yes	NEG	not tested for ZIKV
P424	Vanuatu	ES	40	m	no	yes	POS	not tested for ZIKV
P425	Vanuatu	ES	36	m	no	yes	POS	not tested for ZIKV
P426	Vanuatu	ES	28	f	no	yes	POS	not tested for ZIKV
P427	Vanuatu	ES	49	f	no	yes	POS	not tested for ZIKV
P428	Vanuatu	ES	23	f	no	yes	POS	not tested for ZIKV
P429	Vanuatu	ES	23	f	no	yes	POS	not tested for ZIKV
P43	Vanuatu	ES	33	m	yes	no	POS	POS
P430	Vanuatu	ES	20	f	no	yes	POS	not tested for ZIKV
P431	Vanuatu	ES	52	f	no	yes	POS	not tested for ZIKV
P432	Vanuatu	ES	15	m	no	yes	POS	not tested for ZIKV
P433	Vanuatu	ES	42	f	no	yes	POS	not tested for ZIKV
P434	Vanuatu	ES	27	m	no	yes	POS	not tested for ZIKV
P435	Vanuatu	ES	64	m	no	yes	POS	not tested for ZIKV
P436	Vanuatu	ES	36	m	no	yes	POS	not tested for ZIKV
P437	Vanuatu	ES	70	m	no	yes	POS	not tested for ZIKV
P438	Vanuatu	ES	25	m	no	yes	POS	not tested for ZIKV
P439	Vanuatu	ES	22	f	no	yes	NEG	not tested for ZIKV
P44	Vanuatu	ES	40	f	yes	no	POS	NEG
P440	Vanuatu	ES	46	m	no	yes	NEG	not tested for ZIKV
P441	Vanuatu	ES	28	f	no	yes	POS	not tested for ZIKV
P442	Vanuatu	ES	23	f	no	yes	POS	not tested for ZIKV
P443	Vanuatu	ES	13	m	no	yes	POS	not tested for ZIKV
P444	Vanuatu	ES	11	m	no	yes	POS	not tested for ZIKV
P445	Vanuatu	ES	46	m	no	yes	POS	not tested for ZIKV
P446	Vanuatu	ES	33	f	no	yes	POS	not tested for ZIKV
P447	Vanuatu	ES	25	f	no	yes	NEG	not tested for ZIKV
P448	Vanuatu	ES	42	m	no	yes	POS	not tested for ZIKV
P449	Vanuatu	ES	49	m	no	yes	POS	not tested for ZIKV
P45	Vanuatu	ES	37	f	yes	no	POS	POS
P450	Vanuatu	ES	45	m	no	yes	POS	not tested for ZIKV
P451	Vanuatu	ES	32	f	no	yes	POS	not tested for ZIKV
P452	Vanuatu	ES	60	m	no	yes	POS	not tested for ZIKV
P453	Vanuatu	ES	26	m	no	yes	POS	not tested for ZIKV
P46	Vanuatu	ES	3	f	yes	no	NEG	NEG
P47	Vanuatu	ES	48	m	yes	no	POS	POS
P48	Vanuatu	ES	55	m	yes	no	POS	POS
P49	Vanuatu	ES	32	f	yes	no	POS	POS
P5	Vanuatu	ES	8	f	yes	no	POS	POS
P50	Vanuatu	ES	50	m	yes	no	POS	POS
P51	Vanuatu	ES	63	m	yes	no	POS	POS
P52	Vanuatu	ES	59	f	yes	no	POS	POS
P53	Vanuatu	ES	23	f	yes	no	POS	POS
P54	Vanuatu	ES	3	m	yes	no	NEG	NEG
P55	Vanuatu	ES	14	m	yes	no	NEG	NEG
P56	Vanuatu	ES	72	m	yes	no	POS	POS
P57	Vanuatu	ES	46	m	yes	no	POS	POS
P58	Vanuatu	ES	23	m	yes	no	POS	NEG
P59	Vanuatu	ES	58	m	yes	no	POS	????
P6	Vanuatu	ES	66	f	yes	no	POS	POS
P60	Vanuatu	ES	57	f	yes	no	POS	POS
P61	Vanuatu	ES	48	m	yes	no	POS	POS
P62	Vanuatu	ES	76	m	yes	no	NEG	POS
P63	Vanuatu	ES	54	m	yes	no	POS	NEG
P64	Vanuatu	ES	64	m	yes	no	POS	POS
P65	Vanuatu	ES	38	f	yes	no	POS	NEG
P66	Vanuatu	ES	53	f	yes	no	POS	NEG
P67	Vanuatu	ES	41	f	yes	no	POS	POS
P68	Vanuatu	ES	17	f	yes	no	POS	NEG
P69	Vanuatu	ES	30	f	yes	no	NEG	NEG
P7	Vanuatu	ES	40	f	yes	no	POS	POS
P70	Vanuatu	ES	35	m	yes	no	POS	POS
P71	Vanuatu	ES	49	f	yes	no	POS	POS
P72	Vanuatu	ES	60	m	yes	no	POS	POS
P73	Vanuatu	ES	38	f	yes	no	POS	NEG
P74	Vanuatu	ES	15	f	yes	no	NEG	NEG
P75	Vanuatu	ES	53	f	yes	no	????	NEG
P76	Vanuatu	ES	26	m	yes	no	POS	NEG
P77	Vanuatu	ES	16	m	yes	no	POS	NEG
P78	Vanuatu	ES	30	f	yes	no	POS	NEG
P79	Vanuatu	ES	56	m	yes	no	POS	POS
P8	Vanuatu	ES	30	f	yes	no	POS	POS
P80	Vanuatu	ES	48	f	yes	no	POS	NEG
P81	Vanuatu	ES	46	f	yes	no	POS	NEG
P82	Vanuatu	ES	35	f	yes	no	POS	????
P83	Vanuatu	ES	24	m	yes	no	POS	????
P84	Vanuatu	ES	69	m	yes	no	POS	NEG
P85	Vanuatu	ES	18	m	yes	no	POS	????
P86	Vanuatu	ES	49	f	yes	no	NEG	NEG
P87	Vanuatu	ES	35	m	yes	no	POS	POS
P88	Vanuatu	ES	49	f	yes	no	POS	POS
P89	Vanuatu	ES	24	f	yes	no	POS	NEG
P9	Vanuatu	ES	27	m	yes	no	POS	POS
P90	Vanuatu	ES	22	f	yes	no	POS	POS
P91	Vanuatu	ES	19	f	yes	no	POS	NEG
P92	Vanuatu	ES	34	f	yes	no	NEG	NEG
P93	Vanuatu	ES	59	m	yes	no	POS	NEG
P94	Vanuatu	ES	20	f	yes	no	POS	NEG
P95	Vanuatu	ES	31	f	yes	no	POS	????
P96	Vanuatu	ES	60	m	yes	no	POS	POS
P97	Vanuatu	ES	30	f	yes	no	POS	NEG
P98	Vanuatu	ES	63	f	yes	no	POS	POS
P99	Vanuatu	ES	49	f	yes	no	POS	POS
